# Supplementary material for: COVID-19 Vaccinations, Trust, and Vaccination Decisions within the Refugee Community of Calgary, Canada
Source: Vaccines (Basel). 2024 Feb 9;12(2):177. doi: 10.3390/vaccines12020177 (PMC10891815; doi:10.3390/vaccines12020177)
Supplement: Supplementary file 1 [file vaccines-12-00177-s001.zip]

Archive with 1 entries (1 files):
- vaccines-2841356-supplementary.pdf
